# Supplementary material for: Retrospective phenology in western Mediterranean plants: revealing climate change patterns through herbarium specimens
Source: AoB Plants. 2025 Nov 3;17(6):plaf064. doi: 10.1093/aobpla/plaf064 (PMC12611260; doi:10.1093/aobpla/plaf064)
Supplement: plaf064_Supplementary_Data [file plaf064_supplementary_data.zip]

Archive with 7 entries (7 files):
- Appendix_S1.pdf
- Appendix_S2.pdf
- Appendix_S3.pdf
- Appendix_S4.pdf
- Appendix_S5.pdf
- Supporting Information - Figures.pdf
- Supporting Information - Tables.pdf
